# Supplementary material for: An Ethnobotanical Investigation into the Traditional Uses of Mediterranean Medicinal and Aromatic Plants: The Case of Troodos Mountains in Cyprus
Source: Plants (Basel). 2023 Mar 2;12(5):1119. doi: 10.3390/plants12051119 (PMC10005048; doi:10.3390/plants12051119)
Supplement: Supplementary file 1 [file plants-12-01119-s001.zip]

Archive with 1 entries (1 files):
- plants-2209146-supplementary.pdf
